# Supplementary material for: Skin Immuno-CometChip in 3D vs. 2D Cultures to Screen Topical Toxins and Skin-Specific Cytochrome Inducers
Source: Genes (Basel). 2023 Mar 2;14(3):630. doi: 10.3390/genes14030630 (PMC10048716; doi:10.3390/genes14030630)
Supplement: Supplementary file 1 [file genes-14-00630-s001.zip]

Archive with 1 entries (1 files):
- genes-2235298-supplementary.docx
